# Supplementary material for: Age Prediction of Human Based on DNA Methylation by Blood Tissues
Source: Genes (Basel). 2021 Jun 6;12(6):870. doi: 10.3390/genes12060870 (PMC8228382; doi:10.3390/genes12060870)
Supplement: Supplementary file 1 [file genes-12-00870-s001.zip]

Archive with 1 entries (1 files):
- genes-1219900-supplementary.pdf
